# Supplementary material for: Improved Sampling of Adaptive Path Collective Variables by Stabilized Extended-System Dynamics
Source: J Chem Theory Comput. 2023 Dec 11;19(24):9202–10. doi: 10.1021/acs.jctc.3c00938 (PMC10753802; doi:10.1021/acs.jctc.3c00938)
Supplement: Supplementary file 2 — ct3c00938_si_002.zip [file ct3c00938_si_002.zip]

Archive with 30 entries (17 files):
- SI/
- SI/analysis.ipynb
- SI/README
- SI/stabiliser_test/
- SI/stabiliser_test/stable/
- SI/stabiliser_test/stable/md_2d_metaeabf.py
- SI/stabiliser_test/unstable/
- SI/stabiliser_test/unstable/md_2d_metaeabf.py
- SI/static/
- SI/static/WTMeABF/
- SI/static/WTMeABF/job.sh
- SI/static/WTMeABF/md_2d_metaeabf.py
- SI/static/WTM/
- SI/static/WTM/md_2d_mtd.py
- SI/static/WTM/job.sh
- SI/adaptive/
- SI/adaptive/MtD/
- SI/adaptive/MtD/md_2d_metaeabf.py
- SI/adaptive/MtD/job.sh
- SI/adaptive/WTMeABF/
- SI/adaptive/WTMeABF/md_2d_metaeabf.py
- SI/adaptive/WTMeABF/job.sh
- SI/adaptive/WTM/
- SI/adaptive/WTM/md_2d_metaeabf.py
- SI/adaptive/WTM/job.sh
- SI/adaptive/WTMeABF_unstable/
- SI/adaptive/WTMeABF_unstable/job.sh
- SI/adaptive/WTMeABF_unstable/md_2d_metaeabf.py
- SI/.ipynb_checkpoints/
- SI/.ipynb_checkpoints/analysis-checkpoint.ipynb
