# Supplementary material for: Improved Sampling of Adaptive Path Collective Variables by Stabilized Extended-System Dynamics
Source: J Chem Theory Comput. 2023 Dec 11;19(24):9202–10. doi: 10.1021/acs.jctc.3c00938 (PMC10753802; doi:10.1021/acs.jctc.3c00938)
Supplement: Supplementary file 2 — ct3c00938_si_002.zip [file ct3c00938_si_002.zip › SI/analysis.ipynb]

# %% [markdown]
### Analysis of PCV Simulations on a Numerical Müller-Brown Potential

A. Hulm, C. Ochsenfeld; *J. Chem. Theory. Comput.*, **(2023)** 

Folder     |  Content | Figure in the Manuscript
:----------|:-------- |:--------------
stabilizer_test/ | Short simulation with a manual step of the PCV | Figure 1
adaptive/        | Adaptive PCV simulations using MtD, WTM, WTM-eABF and stabilized WTM-eABF | Figure 3
static/          | Simulations along a static linear path  | Figure 4 

Simulation scripts in the corresponding subfulders have to be run first!


# %% [code]
#%matplotlib notebook
import sys
import pickle
import numpy as np
import pandas as pd
import seaborn as sns
import matplotlib.pyplot as plt
#import numkit.timeseries as numkit

from adaptive_sampling import units
from adaptive_sampling.processing_tools import thermodynamic_integration, mbar, metadynamics

font = {
    'family': 'serif',
    'weight': 'normal',
    'size': 22,
}
plt.rc('text', usetex=True)
plt.rc('font', family='serif')

# %% [code]
# set to `False` to read outputs from last run to avoid costly steps
recalc = True

# %% [code]
""" 2D Mueller-Brown (MB) potential
"""
def MB(x, y):
    
    if hasattr(x, "__len__"):
        dim = x.shape
    
        x = x.flatten()
        x = np.tile(x, [4,1]).T
    
        y = y.flatten()
        y = np.tile(y, [4,1]).T
    
    B     = 1.0
    A     = B * np.asarray([-40.0, -10.0, -34.0, 3.0])
    alpha = np.asarray([-1.00, -1.00, -6.50, 0.7])
    beta  = np.asarray([ 0.00,  0.00, 11.00, 0.6])
    gamma = np.asarray([-10.0, -10.0, -6.50, 0.7])
    x0    = np.asarray([1.0, 0.0, -0.5, -1.0])
    y0    = np.asarray([0.0, 0.5,  1.5,  1.0])
    
    exp = (
        A * np.exp(alpha*(x-x0)*(x-x0) + beta*(x-x0)*(y-y0) + gamma*(y-y0)*(y-y0))
    )
    
    if hasattr(x, "__len__"):
        return np.reshape(exp.sum(axis=1), dim)
    else:
        return exp.sum()

# %% [code]
""" Finds the Minimum Energy Path (MEP) in the MB potential using the Nugded Elastic Band (NEB) Method
"""
def NEB(path, sd_scale=0.001, crit=0.001, maxstep=10000, k=100.0, stride=100):

    path_new = np.copy(path)
    f_norm = np.zeros(len(path_new))

    it = 0
    conv = 9999
    while it < maxstep and conv > crit:
        tmp = np.copy(path_new)
        
        for i, xy in enumerate(tmp[1:-1], start=1):
            force = neb_force(xy, tmp[i-1], tmp[i+1], k=k)
            path_new[i] -= sd_scale * force
            f_norm[i] = np.linalg.norm(force)
        
        conv = f_norm.max()
        
        if it%stride==0:
            print(f"Iter: {it:6d}\tConv: {conv:8.5f}")
        
        it += 1
        
    print(f"\nFinal convergence in iteration {it}: {conv:8.4f}")    
    return path_new

def neb_force(xy, xy_prev, xy_next, k=500.0):
    
    B     = 1.0 
    A     = B * np.asarray([-40.0, -10.0, -34.0, 3.0])
    alpha = np.asarray([-1.00, -1.00, -6.50, 0.7])
    beta  = np.asarray([ 0.00,  0.00, 11.00, 0.6])
    gamma = np.asarray([-10.0, -10.0, -6.50, 0.7])
    x0    = np.asarray([1.0, 0.0, -0.5, -1.0])
    y0    = np.asarray([0.0, 0.5,  1.5,  1.0])
    
    x_prev = xy - xy_prev
    x_prev /= np.linalg.norm(x_prev)

    x_next = xy_next - xy
    x_next /= np.linalg.norm(x_next)
    
    tau = x_prev + x_next
    tau /= np.linalg.norm(tau)
    
    f_para = k * np.dot((xy_next-xy)-(xy-xy_prev), tau) * tau

    f_perp = np.zeros(2)
    exp = (
        A * np.exp(alpha*(xy[0]-x0)*(xy[0]-x0) + beta*(xy[0]-x0)*(xy[1]-y0) + gamma*(xy[1]-y0)*(xy[1]-y0))
    )
    f_perp[0] = (exp * (2*alpha*(xy[0]-x0) + beta*(xy[1]-y0))).sum()
    f_perp[1] = (exp * (2*gamma*(xy[1]-y0) + beta*(xy[0]-x0))).sum()
    f_perp = f_perp - np.dot(f_perp, tau) * tau
    return f_perp - f_para  

# %% [code]
def analytic_MFEP(path, equil_temp=50.0):
    RT = units.R_in_SI * equil_temp / 1000.0
    
    mfep = np.zeros(len(path))
    ps = []
    for i, xy in enumerate(path):
        if i == 0:
            tau = path[1] - xy
        elif i == len(path)-1:
            tau = xy - path[-2]
        else:
            x_prev = xy - path[i-1]
            x_prev /= np.linalg.norm(x_prev)
            x_next = path[i+1] - xy
            x_next /= np.linalg.norm(x_next)
            tau = x_prev + x_next
        
        tau /= np.linalg.norm(tau)
            
        perp = np.array([-tau[1], tau[0]])
        perp /= np.linalg.norm(perp)
        p = [] 
        epot = np.zeros(51)
        start = xy - 0.25*perp
        for j in range(51):
            point = start + j*0.01*perp
            epot[j] = MB(point[0], point[1])
            p.append(point)
        ps.append(np.asarray(p))
        rho = np.exp(-epot / RT).sum()
        mfep[i] = -RT * np.log(rho)
    mfep -= mfep.min()
    return mfep, ps

# %% [code]
""" MB potential energy surface (PES)
"""
x = np.arange(-1.6,1.3,0.01)
y = np.arange(-0.4,2.2,0.01)
xx,yy = np.meshgrid(x,y)
FES_2D = MB(xx, yy)
FES_2D[np.where(FES_2D > 1.0)] = 1.0 # cuts large values to make plots nicer

# %% [code]
""" Linear interpolation between minima as guess path
"""
x_min = [-0.42, 0.75]
y_min = [1.56, 0.015]
path_x = np.linspace(x_min[0], x_min[1], 30)
path_y = np.linspace(y_min[0], y_min[1], 30)
path = np.stack([path_x, path_y]).T
np.save('linear_guess.npy', path)
with open("linear_guess.xyz", "w") as f:
    for xy in path:
        f.write("1\n\n")
        f.write(f"H\t{xy[0]:14.6f}\t{xy[1]:14.6f}\t{0:14.6f}\n")

# %% [code]
""" NEB minimum energy path
"""
if recalc:
    neb_path = NEB(path, sd_scale=0.001, crit=0.0001, maxstep=10000, k=100.0, stride=500)
    np.save('neb_path.npy', neb_path)
    with open("neb_guess.xyz", "w") as f:
        for xy in neb_path:
            f.write("1\n\n")
            f.write(f"H\t{xy[0]:14.6f}\t{xy[1]:14.6f}\t{0:14.6f}\n")
else:
    neb_path = np.load("neb_path.npy")

# %% [code]
grid = np.linspace(0,1,len(path))
mfep, perps = analytic_MFEP(neb_path)

# %% [markdown]
# Test of Stabilizer

# %% [code]
lmublue = [(15/255,25/255,135/255)]
lmured = [(215/255,25/255,25/255)]
lmugreen = [(0, 136/255, 58/255)]

traj_stable = np.loadtxt("./stabilizer_test/stable/CV_traj.dat", skiprows=1)
traj_unstable = np.loadtxt("./stabilizer_test/unstable/CV_traj.dat", skiprows=1)
beta = 1./(50.0*units.R_in_SI / 1000.0)
fac = 1. / (2.*beta*0.1) 

fig, axs = plt.subplots(ncols=2, figsize=(10, 4), dpi=100)

axs[0].plot(traj_unstable[:500,0]/1000, traj_unstable[:500,1]+1, c="gray", linewidth=4, label="$s(\mathbf{z})$")
axs[0].plot(traj_unstable[:500,0]/1000, traj_unstable[:500,2]+1, c="gray", linewidth=4, label="$\lambda$", alpha=0.25)

axs[0].plot(traj_unstable[500:,0]/1000, traj_unstable[500:,1]+1, c=lmured[0], linewidth=4)
axs[0].plot(traj_unstable[500:,0]/1000, traj_unstable[500:,2]+1, c=lmured[0], linewidth=4, alpha=0.25)
axs[0].plot(traj_stable[500:,0]/1000, traj_stable[500:,1]+1, c=lmugreen[0], linewidth=4)
axs[0].plot(traj_stable[500:,0]/1000, traj_stable[500:,2]+1, c=lmugreen[0], linewidth=4, alpha=0.5)

axs[0].set_ylim([-0.25,1.25])
axs[0].set_xlim([0,1])
axs[0].set_xlabel("time / ps", fontsize=25)
axs[0].set_ylabel("PCV", fontsize=25)

axs[1].plot(traj_stable[:500,0]/1000, fac*np.square(traj_stable[:500,2]-traj_stable[:500,1]), c="gray", linewidth=4)
axs[1].plot(traj_unstable[500:,0]/1000, fac*np.square((traj_unstable[500:,2]-traj_unstable[500:,1])), c=lmured[0], linewidth=4, label="$\lambda$")
axs[1].plot(traj_stable[500:,0]/1000, fac*np.square(traj_stable[500:,2]-traj_stable[500:,1]), c=lmugreen[0], linewidth=4, label="$\lambda_\mathrm{stable}$")

axs[1].set_ylim([-0.1,1.1])
#axs[1].set_yticks([0.0,0.2,0.4])
axs[1].set_xlim([0,1])
axs[1].set_xlabel("time / ps", fontsize=25)
axs[1].set_ylabel("$U_{ext}$ / kJ mol$^{-1}$", fontsize=25)

for a in axs:
    a.tick_params(axis='y',length=8,width=4,labelsize=25, pad=10, direction='in')
    a.tick_params(axis='x',length=8,width=4,labelsize=25, pad=10, direction='in')
    a.spines['bottom'].set_linewidth('3')
    a.spines['top'].set_linewidth('3')
    a.spines['left'].set_linewidth('3')
    a.spines['right'].set_linewidth('3')
    #a.set_xticks([0,250,500])
    a.legend(fontsize=20, loc='upper right', frameon=False, fancybox=True)# bbox_to_anchor = [1.0, 0.2], frameon=False)

fig.tight_layout(pad=1)
plt.savefig("Fig_2", dpi=400)
fig.show()

# %% [markdown]
# Static PathCV (WTM-eABF and Metadynamics)

# %% [code]
filepath = "./static/WTMeABF"
eabf_traj = np.loadtxt(f'{filepath}/4294967294.grid', skiprows=1)
eabf_pathcv = np.loadtxt(f'{filepath}/CV_traj.dat', skiprows=1)
eabf_out = np.loadtxt(f'{filepath}/wtmeabf.out', skiprows=1)
#eabf_conf = np.loadtxt(f'{filepath}/path_z.dat')

# %% [code]
filepath = "./static/WTM"
mtd_traj = np.loadtxt(f'{filepath}/4294967294.grid', skiprows=1)
mtd_pathcv = np.loadtxt(f'{filepath}/CV_traj.dat', skiprows=1)
mtd_out = np.loadtxt(f'{filepath}/wtm.out', skiprows=1)
mtd_restart = np.load(f"{filepath}/restart_wtm.npz")
#mtd_conf = np.loadtxt(f'{filepath}/path_z.dat')

# %% [code]
from adaptive_sampling.processing_tools.utils import rolling_avg

T_mtd  = rolling_avg(mtd_pathcv[:,3], n=1000)
T_eabf = rolling_avg(eabf_pathcv[:,4], n=1000)

fig, axs = plt.subplots(ncols=1, dpi=100)
axs.plot(T_eabf)
axs.plot(T_mtd)
axs.set_ylim([0,2000])
axs.set_xlabel("time [ps]", fontsize=20)
axs.set_ylabel("T [K]", fontsize=20)
axs.set_title("Temperature", fontsize=25)
fig.tight_layout()
fig.show()

# %% [code]
fig, axs = plt.subplots(ncols=1, dpi=100)
#axs.plot(abf_pathcv[:,0]/1000, abf_pathcv[:,1])
axs.plot(eabf_pathcv[:,0]/1000, eabf_pathcv[:,1])
axs.plot(mtd_pathcv[:,0]/1000, mtd_pathcv[:,1])
#axs.set_xlim([0,(max([eabf_pathcv[-1,0],mtd_pathcv[-1,0]])+1)/1000])
axs.set_ylim([-0.1,1.1])
axs.set_xlabel("time [ps]", fontsize=20)
axs.set_ylabel(r"PathCV", fontsize=20)
axs.set_title("Trajectory of PathCV", fontsize=25)
fig.tight_layout()
fig.show()

# %% [code]
# recalculate trajectory along NEB path for reweighting
if recalc:
    from adaptive_sampling.colvars import PathCV
    import torch

    dev = {
        "guess_path": f"neb_guess.xyz",
        "metric": "MSD",
        "coordinate_system": "Cartesian",
        "smooth_damping": 0.0,
        "reparam_steps": 0,
        "verbose": False,
        "n_interpolate": 0,
        "adaptive": False,
        "ndim": 2,
        "requires_z": False,
    }

    pcv = PathCV(**dev)

    rew_cv = []
    for i, xy in enumerate(eabf_traj[1::20,1:3]):
        z = torch.from_numpy(xy).float()
        z.requires_grad = True
        rew_cv.append(float(pcv.calculate_gpath(z)))
        if i%10000==0:
            print(f"{i}")
        
    rew_cv = np.asarray(rew_cv)
    np.save("recalc_traj", rew_cv)
else:
    rew_cv = np.load("recalc_traj.npy")

# %% [code]
# get PMF along original CV
from adaptive_sampling.processing_tools.utils import pmf_reweighting

if recalc:
    grid_mbar = np.arange(0,1.01,0.01)
    cv_list = np.split(eabf_pathcv[::20,1], 1)
    la_list = np.split(eabf_pathcv[::20,2], 1)

    pmf_mbar_0, rho = pmf_reweighting(
        [grid_mbar for _ in range(4)], 
        cv_list,
        la_list,
        [0.01 for _ in range(4)],
        grid,
        cv_list,
        equil_temp=50.0,
        max_iter=10000,
        conv=1.0e-4,
        conv_errvec=1.0,
        outfreq=500,
        device='cpu',
    )
    np.save("pmf_mbar_static", np.ma.getdata(pmf_mbar_0))
else:
    pmf_mbar_0 = np.load("pmf_mbar_static.npy", allow_pickle=True)

# %% [code]
# get reweighted PMF along NEB path
if recalc:
    grid_mbar = np.arange(0,1.01,0.01)
    cv_list = np.split(eabf_pathcv[::20,1], 1)
    la_list = np.split(eabf_pathcv[::20,2], 1)
    rew_list = np.split(rew_cv, 1)

    pmf_mbar_rew, rho = pmf_reweighting(
        [grid_mbar for _ in range(4)], 
        cv_list,
        la_list,
        [0.01 for _ in range(4)],
        grid,
        rew_list,
        equil_temp=50.0,
        max_iter=10000,
        conv=1.0e-4,
        conv_errvec=1.0,
        outfreq=500,
        device='cpu',
    )
    np.save("pmf_mbar_reweighed", np.ma.getdata(pmf_mbar_rew))
else:
    pmf_mbar_rew = np.load("pmf_mbar_reweighed.npy", allow_pickle=True)

# %% [code]
dx = grid[1] - grid[0]
czar = thermodynamic_integration.czar(grid, eabf_pathcv[:,1], eabf_pathcv[:,2], 0.01, equil_temp=50.0) 
czar_pmf, _ = thermodynamic_integration.integrate(czar, dx, equil_temp=50.0)

# %% [code]
plt.rcParams["axes.titlesize"] = 30
stride = 20

fig, axs = plt.subplots(ncols=2, figsize=(10, 4), dpi=100)

CS = axs[0].contour(xx, yy, FES_2D, colors='black', zorder=5)
plt.clabel(CS, CS.levels, inline='true', fontsize=8, fmt="%5.3f")

axs[0].scatter(neb_path[:,0], neb_path[:,1], color=lmugreen, zorder=2, s=25.0)
axs[0].plot(neb_path[:,0], neb_path[:,1], linewidth=3, color=lmugreen[0], zorder=2, label="MEP")

axs[0].scatter(path[:,0], path[:,1], color=lmured, zorder=2, s=25.0)
axs[0].plot(path[:,0], path[:,1], linewidth=3, color=lmured[0], zorder=2, label="PCV")    

axs[0].set_xlim([xx.min(), xx.max()])
axs[0].set_ylim([yy.min(), yy.max()])
axs[0].set_xlabel('x', fontsize=25)
axs[0].set_ylabel('y', fontsize=25)
axs[0].legend(fontsize=15)

axs[0].scatter(
    eabf_traj[::20,1], 
    eabf_traj[::20,2], 
    zorder=0, 
    s=0.5, 
    marker='.', 
    c=lmublue, 
    alpha=eabf_traj[::stride,0]/eabf_traj[-1,0]
)
#axs[0].plot(eabf_traj[0,0], eabf_traj[0,1], linewidth=0.1, c=lmublue[0], label="WTM-eABF")

axs[1].plot(grid, mfep, label="Ref.", c=lmugreen[0], linewidth=4)
axs[1].plot(grid, pmf_mbar_0-pmf_mbar_0.min(), label="PMF", c=lmured[0], linewidth=4)
axs[1].plot(grid, pmf_mbar_rew-pmf_mbar_rew.min(), label="PMF(Ref.)", c=lmublue[0], linewidth=4)
axs[1].set_xlim([0.0, 1.0])
axs[1].set_ylim([0.0, 30.0])

axs[1].set_xlabel("$s(\mathbf{z})$", fontsize=25)
axs[1].set_ylabel(r"PMF / kJ mol$^{-1}$", fontsize=25)
#axs[1].set_title("Free Energy", fontsize=25)
axs[1].legend(fontsize=15, loc=5, bbox_to_anchor = [1.0, 0.2], frameon=False)

for a in axs:
    a.tick_params(axis='y',length=8,width=4,labelsize=25, pad=10, direction='in')
    a.tick_params(axis='x',length=8,width=4,labelsize=25, pad=10, direction='in')
    a.spines['bottom'].set_linewidth('3')
    a.spines['top'].set_linewidth('3')
    a.spines['left'].set_linewidth('3')
    a.spines['right'].set_linewidth('3')

#axs.legend(fontsize=20, frameon=True, loc="best",fancybox=True,framealpha=1)
fig.tight_layout(pad=1)
plt.savefig("Fig_5", dpi=400)
plt.show()

# %% [markdown]
# Adaptive PathCV (WTM-eABF and Metadynamics)

# %% [code]
filepath = "./adaptive/WTMeABF"
eabf_paths = [np.load(f'{filepath}/path_{i}.npy') for i in range(20000,1020000,20000)]
eabf_pathcv = np.loadtxt(f'{filepath}/CV_traj.dat', skiprows=1)[:1000000]
eabf_conf = np.loadtxt(f'{filepath}/path_z.dat')[:1000000]
eabf_out = np.loadtxt(f'{filepath}/wtmeabf.out', skiprows=1)[:1000000]

# %% [code]
filepath = "./adaptive/WTMeABF_unstable"
eabf_paths2 = [np.load(f'{filepath}/path_{i}.npy') for i in range(20000,1020000,20000)]
eabf_pathcv2 = np.loadtxt(f'{filepath}/CV_traj.dat', skiprows=1)[:1000000]
eabf_conf2 = np.loadtxt(f'{filepath}/path_z.dat')[:1000000]
eabf_out2 = np.loadtxt(f'{filepath}/wtmeabf.out', skiprows=1)[:1000000]

# %% [code]
filepath = "./adaptive/WTM"
mtd_paths = [np.load(f'{filepath}/path_{i}.npy') for i in range(20000,1020000,20000)]
mtd_outs = [np.loadtxt(f'{filepath}/wtm_{i}.out', skiprows=1) for i in range(200000,1200000,200000)]
mtd_pathcv = np.loadtxt(f'{filepath}/CV_traj.dat', skiprows=1)[:1000000]
mtd_conf = np.loadtxt(f'{filepath}/path_z.dat')[:1000000]
mtd_out = np.loadtxt(f'{filepath}/wtm.out', skiprows=1)[:1000000]

# %% [code]
filepath = "./adaptive/MtD"
mtd_paths2 = [np.load(f'{filepath}/path_{i}.npy') for i in range(20000,1020000,20000)]
mtd_outs2 = [np.loadtxt(f'{filepath}/wtm_{i}.out', skiprows=1) for i in range(200000,1200000,200000)]
mtd_pathcv2 = np.loadtxt(f'{filepath}/CV_traj.dat', skiprows=1)[:1000000]
mtd_conf2 = np.loadtxt(f'{filepath}/path_z.dat')[:1000000]
mtd_out2 = np.loadtxt(f'{filepath}/wtm.out', skiprows=1)[:1000000]

# %% [code]
# get PMFs in 5 time intervalls for stabilized WTM-eABF
grid_mbar = np.arange(-0.05, 1.05, 0.01)

stride=20

cv = np.split(eabf_pathcv[::stride,1], 5)
la = np.split(eabf_pathcv[::stride,2], 5)
u  = np.split(eabf_conf[::stride,2], 5)

pmfs_eabf = []

for i in range(5):
    
    cv_i = np.hstack([cv[j] for j in range(i+1)])
    la_i = np.hstack([la[j] for j in range(i+1)])
    u_i  = np.hstack([u[j] for j in range(i+1)])
    print(f'\n {len(cv_i)} samples \n')
    
    traj_list, indices, meta_f = mbar.get_windows(
        grid_mbar, 
        cv_i, 
        la_i, 
        0.01, 
        equil_temp=50.0,
    )
    u_list, _, _ = mbar.get_windows(
        grid_mbar, 
        u_i, 
        la_i, 
        0.01, 
        equil_temp=50.0,
    )

    exp_U, frames_per_traj = mbar.build_boltzmann(
        traj_list, 
        meta_f, 
        #dU_list=u_list,
        equil_temp=50.0,
        progress_bar=False,
    )

    weights = mbar.run_mbar(
        exp_U,
        frames_per_traj,
        max_iter=10000,
        conv=1.0e-4,
        conv_errvec=1.0,
        outfreq=500,
        device='cpu',
    )
    pmf_i, _ = mbar.pmf_from_weights(
        grid, 
        cv_i[indices], 
        weights, 
        equil_temp=50.0,
    )
    pmfs_eabf.append(pmf_i)

# %% [code]
# get PMFs in 5 time intervalls for conventional WTM-eABF
grid_mbar = np.arange(-0.05, 1.05, 0.01)

stride=20

cv = np.split(eabf_pathcv2[::stride,1], 5)
la = np.split(eabf_pathcv2[::stride,2], 5)
u  = np.split(eabf_conf2[::stride,2], 5)

pmfs_eabf2 = []

for i in range(5):
    
    cv_i = np.hstack([cv[j] for j in range(i+1)])
    la_i = np.hstack([la[j] for j in range(i+1)])
    u_i  = np.hstack([u[j] for j in range(i+1)])
    print(f'\n {len(cv_i)} samples \n')
    
    traj_list, indices, meta_f = mbar.get_windows(
        grid_mbar, 
        cv_i, 
        la_i, 
        0.01, 
        equil_temp=50.0,
    )
    u_list, _, _ = mbar.get_windows(
        grid_mbar, 
        u_i, 
        la_i, 
        0.01, 
        equil_temp=50.0,
    )

    exp_U, frames_per_traj = mbar.build_boltzmann(
        traj_list, 
        meta_f, 
        #dU_list=u_list,
        equil_temp=50.0,
        progress_bar=False,
    )

    weights = mbar.run_mbar(
        exp_U,
        frames_per_traj,
        max_iter=10000,
        conv=1.0e-4,
        conv_errvec=1.0,
        outfreq=500,
        device='cpu',
    )
    pmf_i, _ = mbar.pmf_from_weights(
        grid, 
        cv_i[indices], 
        weights, 
        equil_temp=50.0,
    )
    pmfs_eabf2.append(pmf_i)

# %% [code]
plt.rcParams["axes.titlesize"] = 30

fig, axs = plt.subplots(ncols=4, nrows=4, figsize=(25, 20), dpi=100, sharey='row')

#####################################################################################################################
stride = 5

axs[0,0].set_title("MtD", fontsize=35, weight='bold')
axs[0,1].set_title("WTM", fontsize=35, weight='bold')
axs[0,2].set_title("WTM-eABF", fontsize=35, weight='bold')
axs[0,3].set_title("Stablilized WTM-eABF", fontsize=35, weight='bold')

for i, p in enumerate(mtd_paths2):
    if i%stride==0:
        axs[0,0].scatter(p[:,:,0], p[:,:,1], color=lmublue, zorder=2, s=50.0, alpha=(i+1)/(len(mtd_paths)))
        axs[0,0].plot(p[:,:,0], p[:,:,1], linewidth=3, color=lmublue[0], zorder=2, alpha=(i+1)/(len(mtd_paths)))

for i, p in enumerate(mtd_paths):
    if i%stride==0:
        axs[0,1].scatter(p[:,:,0], p[:,:,1], color=lmublue, zorder=2, s=50.0, alpha=(i+1)/(len(mtd_paths)))
        axs[0,1].plot(p[:,:,0], p[:,:,1], linewidth=3, color=lmublue[0], zorder=2, alpha=(i+1)/(len(mtd_paths)))
        
for i, p in enumerate(eabf_paths2):
    if i%stride==0:
        axs[0,2].scatter(p[:,:,0], p[:,:,1], color=lmublue, zorder=2, s=50.0, alpha=(i+1)/(len(eabf_paths2)))
        axs[0,2].plot(p[:,:,0], p[:,:,1], linewidth=3, color=lmublue[0], zorder=2, alpha=(i+1)/(len(eabf_paths2)))
    
for i, p in enumerate(eabf_paths):
    if i%stride==0:
        axs[0,3].scatter(p[:,:,0], p[:,:,1], color=lmublue, zorder=2, s=50.0, alpha=(i+1)/(len(eabf_paths)))
        axs[0,3].plot(p[:,:,0], p[:,:,1], linewidth=3, color=lmublue[0], zorder=2, alpha=(i+1)/(len(eabf_paths)))

for i in range(4):
    CS = axs[0,i].contour(xx, yy, FES_2D, colors='black', zorder=5)
    axs[0,i].clabel(CS, CS.levels, inline='true', fontsize=10, fmt="%5.3f")
    
    axs[0,i].scatter(path[:,0], path[:,1], color=lmured, zorder=2, s=50.0)
    axs[0,i].plot(path[:,0], path[:,1], linewidth=3, color=lmured[0], zorder=2, label="Initial")    
    
    axs[0,i].scatter(neb_path[:,0], neb_path[:,1], color=lmugreen, zorder=2, s=50.0)
    axs[0,i].plot(neb_path[:,0], neb_path[:,1], linewidth=3, color=lmugreen[0], zorder=2, label="MEP")
    
    axs[0,i].plot(path[:,0], path[:,1], linewidth=3, color=lmublue[0], zorder=-1, alpha=1.0, label="PCV")

    axs[0,i].set_xlim([xx.min(), xx.max()])
    axs[0,i].set_ylim([yy.min(), yy.max()])
    axs[0,i].legend(fontsize=20)
    axs[0,i].set_xlabel('x', fontsize=35)
    
axs[0,0].set_ylabel('y', fontsize=35)
    
#####################################################################################################################
axs[1,0].plot(mtd_pathcv2[:,0]/1000, mtd_pathcv2[:,1], c=lmublue[0])
axs[1,1].plot(mtd_pathcv[:,0]/1000, mtd_pathcv[:,1], c=lmublue[0])
axs[1,2].plot(eabf_pathcv2[:,0]/1000, eabf_pathcv2[:,1], c=lmublue[0])
axs[1,3].plot(eabf_pathcv[:,0]/1000, eabf_pathcv[:,1], c=lmublue[0])

for i in range(4):
    axs[1,i].set_xlim([0,(eabf_pathcv[-1,0]+1)/1000])
    axs[1,i].set_ylim([0,1])
    axs[1,i].set_xticks([0,250,500])
    axs[1,i].set_yticks([0,0.5,1.0])
    axs[1,i].set_xlabel("time / ps", fontsize=35)

axs[1,0].set_ylabel("$s(\mathbf{z})$", fontsize=35)

#####################################################################################################################
T_mtd2  = rolling_avg(mtd_pathcv2[:,3], n=1000)
T_mtd  = rolling_avg(mtd_pathcv[:,3], n=1000)
T_eabf = rolling_avg(eabf_pathcv[:,4], n=1000)
T_eabf2 = rolling_avg(eabf_pathcv2[:,4], n=1000)

axs[2,0].plot(mtd_pathcv2[999:,0]/1000, T_mtd2, c=lmublue[0])
axs[2,1].plot(mtd_pathcv[999:,0]/1000, T_mtd, c=lmublue[0])
axs[2,2].plot(eabf_pathcv2[999:,0]/1000, T_eabf2, c=lmublue[0])
axs[2,3].plot(eabf_pathcv[999:,0]/1000, T_eabf, c=lmublue[0])

#axs[1,0].plot(mtd_pathcv[:,0]/1000, mtd_pathcv[:,3], c=lmublue[0])
#axs[1,1].plot(eabf_pathcv2[:,0]/1000, eabf_pathcv2[:,4], c=lmublue[0])
#axs[1,2].plot(eabf_pathcv[:,0]/1000, eabf_pathcv[:,4], c=lmublue[0])

for i in range(4):
    axs[2,i].set_xlim([0,(eabf_pathcv[-1,0]+1)/1000])
    axs[2,i].set_ylim([0,10000])
    axs[2,i].set_xticks([0,250,500])
    axs[2,i].set_xlabel("time / ps", fontsize=35)

axs[2,0].set_ylabel("$T$ / K", fontsize=35)
 
#####################################################################################################################

for i in range(4):
    axs[3,i].plot(grid, mfep, label="MEP",linewidth=4, c=lmugreen[0])

axs[3,0].plot(mtd_out2[:,0], mtd_out2[:,2], color=lmublue[0], label="PMF",linewidth=4)
axs[3,1].plot(mtd_out[:,0], mtd_out[:,2], color=lmublue[0], label="PMF",linewidth=4)
axs[3,2].plot(grid, pmfs_eabf2[-1], label="PMF",color=lmublue[0], linewidth=4)
axs[3,3].plot(grid, pmfs_eabf[-1], label="PMF",color=lmublue[0], linewidth=4)    

for i in range(5):
    axs[3,0].plot(mtd_outs2[i][:,0], mtd_outs2[i][:,2], color=lmublue[0], linewidth=4, alpha=(i+1)/5)   
    axs[3,1].plot(mtd_outs[i][:,0], mtd_outs[i][:,2], color=lmublue[0], linewidth=4, alpha=(i+1)/5)
    axs[3,2].plot(grid, pmfs_eabf2[i], color=lmublue[0], linewidth=4, alpha=(i+1)/5)
    axs[3,3].plot(grid, pmfs_eabf[i], color=lmublue[0], linewidth=4, alpha=(i+1)/5)    

for i in range(4):
    axs[3,i].set_ylim([0,100])
    axs[3,i].set_xlim([0,1])
    axs[3,i].legend(fontsize=20, loc='upper left', frameon=True, framealpha=1.0)
    axs[3,i].set_xticks([0.0,0.5,1.0])
    axs[3,i].set_xlabel("$s(\mathbf{z})$", fontsize=35)
    
axs[3,0].set_ylabel(r"Energy / kJmol$^{-1}$", fontsize=35)    

#####################################################################################################################

for ax in axs:
    for a in ax:
        a.tick_params(axis='y',length=8,width=4,labelsize=30, pad=10, direction='in')
        a.tick_params(axis='x',length=8,width=4,labelsize=30, pad=10, direction='in')
        a.spines['bottom'].set_linewidth('3')
        a.spines['top'].set_linewidth('3')
        a.spines['left'].set_linewidth('3')
        a.spines['right'].set_linewidth('3')

#axs.legend(fontsize=20, frameon=True, loc="best",fancybox=True,framealpha=1)
fig.tight_layout()
plt.savefig("Fig_4.png", dpi=400)
plt.show()

# %% [code]
