# Supplementary material for: Improved Sampling of Adaptive Path Collective Variables by Stabilized Extended-System Dynamics
Source: J Chem Theory Comput. 2023 Dec 11;19(24):9202–10. doi: 10.1021/acs.jctc.3c00938 (PMC10753802; doi:10.1021/acs.jctc.3c00938)
Supplement: Supplementary file 2 — ct3c00938_si_002.zip [file ct3c00938_si_002.zip › SI/stabiliser_test/unstable/md_2d_metaeabf.py]

#!/usr/bin/env python
import sys, os
from adaptive_sampling.sampling_tools import *  
from adaptive_sampling.interface.interfaceMD_2D import *
from adaptive_sampling.units import *

################# Imput Section ####################
# MD
seed        = 42 
nsteps      = 2000  # number of MD steps
dt          = 0.5e0   # stepsize in fs
target_temp = 50.0    # Kelvin
mass        = 100.0    # a.u.
potential   = "3"

# eABF
step_count = 0
coords = [-0.4, 1.55]

the_md = MD(
    mass_in=mass,
    coords_in=coords,
    potential=potential,
    dt_in=dt,
    target_temp_in=target_temp,
    seed_in=seed,
)

ext_sigma  = 0.1
ext_mass   = 400.0

abf_nfull  = 100000000

mtd_height = 0.0000000001
mtd_std    = 0.05
mtd_temp   = 5000.0
mtd_freq   = 10000
k_confine  = 0.0

ats = [["x", [], -0.01, 1.01, 0.01]]

the_bias = WTMeABF(
    ext_sigma, 
    ext_mass, 
    mtd_height,
    mtd_std,
    the_md, 
    ats, 
    nfull=abf_nfull,
    hill_drop_freq=mtd_freq,
    well_tempered_temp=mtd_temp,
    force_from_grid=True, 
    output_freq=10,
    f_conf=0.0,
    equil_temp=target_temp,
    verbose=False,
    multiple_walker=False,
)
#the_bias.restart()

the_md.calc_init(init_temp=target_temp/2.)
the_md.forces *= 0.0
the_md.epot *= 0.0
the_md.forces += the_bias.step_bias()

the_md.calc_etvp()

################# the MD loop ####################
print(
    "%11s\t%14s\t%14s\t%14s\t%14s\t%14s\t%14s"
    % ("time [fs]", "x", "y", "E_pot", "E_kin", "E_tot", "T")
)
print(
    "%11.2f\t%14.6f\t%14.6f\t%14.6f\t%14.6f\t%14.6f\t%14.6f"
    % (
        the_md.step * the_md.dt * atomic_to_fs,
        the_md.coords[0],
        the_md.coords[1],
        the_md.epot,
        the_md.ekin,
        the_md.epot + the_md.ekin,
        the_md.temp,
    )
)

while step_count < nsteps:
    the_md.step += 1
    step_count += 1

    the_md.propagate(langevin=True)
    the_md.calc()
    the_md.forces *= 0.0
    the_md.epot *= 0.0

    the_md.forces += the_bias.step_bias(stabilize=False)
    the_bias.bias *= 0.0

    the_md.up_momenta(langevin=True)
    the_md.calc_etvp()

    if the_md.step==500:
        the_md.coords += np.array([0.5,0.0])

    print(
        "%11.2f\t%14.6f\t%14.6f\t%14.6f\t%14.6f\t%14.6f\t%14.6f"
        % (
            the_md.step * the_md.dt * atomic_to_fs,
            the_md.coords[0],
            the_md.coords[1],
            the_md.epot,
            the_md.ekin,
            the_md.epot + the_md.ekin,
            the_md.temp,
        )
    )
