# Supplementary material for: Improved Sampling of Adaptive Path Collective Variables by Stabilized Extended-System Dynamics
Source: J Chem Theory Comput. 2023 Dec 11;19(24):9202–10. doi: 10.1021/acs.jctc.3c00938 (PMC10753802; doi:10.1021/acs.jctc.3c00938)
Supplement: Supplementary file 2 — ct3c00938_si_002.zip [file ct3c00938_si_002.zip › SI/static/WTMeABF/job.sh]

#!/bin/bash
#.queue: slurm
#SBATCH -o %a.grid
#SBATCH -J Mueller-Brown-PathCV
#SBATCH --partition l
#SBATCH -M tc
#SBATCH --nodes=1
#SBATCH --ntasks-per-node=1
#SBATCH --cpus-per-task=64
#SBATCH -A ahulm
#SBATCH -t 7-00:00:00
#SBATCH --qos=7d
#SBATCH --exclusive

# .info
echo ">> Queueing complete: $(hostname -s)//$SLURM_JOB_ID assigned."
date
echo -e "\n------------------------------------------------------------\n"

## Sourcing
ml python-venvs/3.8.3-latest

export PYTHONPATH="$PYTHONPATH:/work/ahulm/adaptive_sampling"

export OMP_NUM_THREADS=64
export OPENBLAS_NUM_THREADS=64

echo -e "\n------------------------------------------------------------\n"
export SCR_DIR="/scr/$(whoami)/scratch/$SLURM_JOB_ID"
mkdir -p $SCR_DIR
export THIS_DIR="$(pwd)"

#rsync -avvh $THIS_DIR/ $SCR_DIR/  | sed '0,/^$/d'
#cd $SCR_DIR

python3 md_2d_metaeabf.py

#echo "Syncing back"
#rsync -avvh $SCR_DIR/* $THIS_DIR/  --exclude={"*.grid"}

# Clean Up
sleep 10
echo "Cleaning up ..."
#rm -rf $SCR_DIR/*

date
echo -e "\n------------------------------------------------------------\n"
echo "DONE"
echo ">> Dequeueing complete: $(hostname -s)//$SLURM_JOB_ID deassigned."i#!/bin/bash
