# Supplementary material for: Improved Sampling of Adaptive Path Collective Variables by Stabilized Extended-System Dynamics
Source: J Chem Theory Comput. 2023 Dec 11;19(24):9202–10. doi: 10.1021/acs.jctc.3c00938 (PMC10753802; doi:10.1021/acs.jctc.3c00938)
Supplement: Supplementary file 2 — ct3c00938_si_002.zip [file ct3c00938_si_002.zip › SI/adaptive/WTMeABF_unstable/md_2d_metaeabf.py]

#!/usr/bin/env python
import sys, os
from adaptive_sampling.sampling_tools import *  
from adaptive_sampling.interface.interfaceMD_2D import *
from adaptive_sampling.units import *

################# Imput Section ####################
# MD
seed        = 42 
nsteps      = 1000005  # number of MD steps
dt          = 0.5e0    # stepsize in fs
target_temp = 50.0     # Kelvin
mass        = 200.0    # a.u.
potential   = "3"

this_dir = os.environ["THIS_DIR"]

# eABF
dev = {
    "guess_path": f"{this_dir}/../../linear_guess.xyz",
    "metric": "MSD",
    "coordinate_system": "Cartesian",
    "smooth_damping": 0.5,
    "reparam_steps": 100,
    "verbose": True,
    "n_interpolate": 0,
    "adaptive": True,
    "update_interval": 20000,
    "half_life": 500000,
    "ndim": 2,
    "requires_z": True,
    "device": "cpu",
}

step_count = 0
coords = [-0.4, 1.55]

the_md = MD(
    mass_in=mass,
    coords_in=coords,
    potential=potential,
    dt_in=dt,
    target_temp_in=target_temp,
    seed_in=seed,
)

ext_sigma  = 0.01
ext_mass   = 25.0

abf_nfull  = 50

mtd_height = 0.01
mtd_std    = 0.05
mtd_temp   = 5000.0
mtd_freq   = 25
k_confine  = 20.0

ats = [["gpath", dev, -0.01, 1.01, 0.01]]

the_bias = WTMeABF(
    ext_sigma, 
    ext_mass, 
    mtd_height,
    mtd_std,
    the_md, 
    ats, 
    nfull=abf_nfull,
    hill_drop_freq=mtd_freq,
    well_tempered_temp=mtd_temp,
    force_from_grid=True, 
    output_freq=10000,
    f_conf=100.0,
    equil_temp=target_temp,
    verbose=True,
    multiple_walker=False,
)
#the_bias.restart()

the_md.calc_init(init_temp=target_temp/2.)
the_md.forces += the_bias.step_bias(traj_file=f"{this_dir}/CV_traj.dat")

if dev['requires_z']:
    cv, grad_cv = the_bias.the_cv.get_cv("path_z", the_bias.the_cv.pathcv)
    the_md.confine_colvar([[cv, grad_cv, 0.0, k_confine]])     
    the_md.print_confine(f"path_z.dat")

the_md.calc_etvp()

################# the MD loop ####################
print(
    "%11s\t%14s\t%14s\t%14s\t%14s\t%14s\t%14s"
    % ("time [fs]", "x", "y", "E_pot", "E_kin", "E_tot", "T")
)
print(
    "%11.2f\t%14.6f\t%14.6f\t%14.6f\t%14.6f\t%14.6f\t%14.6f"
    % (
        the_md.step * the_md.dt * atomic_to_fs,
        the_md.coords[0],
        the_md.coords[1],
        the_md.epot,
        the_md.ekin,
        the_md.epot + the_md.ekin,
        the_md.temp,
    )
)

while step_count < nsteps:
    the_md.step += 1
    step_count += 1

    the_md.propagate(langevin=True)
    the_md.calc()

    the_md.forces += the_bias.step_bias(stabilize=False, traj_file=f"{this_dir}/CV_traj.dat")

    if dev['requires_z']:
        cv, grad_cv = the_bias.the_cv.get_cv("path_z", the_bias.the_cv.pathcv)
        the_md.confine_colvar([[cv, grad_cv, 0.0, k_confine]])     
        the_md.print_confine(f"path_z.dat")

    the_md.up_momenta(langevin=True)
    the_md.calc_etvp()

    print(
        "%11.2f\t%14.6f\t%14.6f\t%14.6f\t%14.6f\t%14.6f\t%14.6f"
        % (
            the_md.step * the_md.dt * atomic_to_fs,
            the_md.coords[0],
            the_md.coords[1],
            the_md.epot,
            the_md.ekin,
            the_md.epot + the_md.ekin,
            the_md.temp,
        )
    )
    if the_md.step>2 and the_md.step%dev["update_interval"]==2 and dev["adaptive"]:
        the_bias.the_cv.pathcv.write_path(filename=f'path_{step_count-2}.npy')
    sys.stdout.flush()                                                           

the_bias.the_cv.pathcv.write_path(filename=f'path_final.npy')
